# Supplementary material for: Exploring Germination to Unlock the Nutritional Potential of Sorghum (Sorghum bicolor)
Source: Molecules. 2025 Sep 4;30(17):3622. doi: 10.3390/molecules30173622 (PMC12430075; doi:10.3390/molecules30173622)
Supplement: Supplementary file 1 [file molecules-30-03622-s001.zip]

Archive with 1 entries (1 files):
- molecules-3787564-supplementary.pdf
